# Supplementary material for: The Antioxidant Properties of Lavandula multifida Extract Contribute to Its Beneficial Effects in High-Fat Diet-Induced Obesity in Mice
Source: Antioxidants (Basel). 2023 Mar 29;12(4):832. doi: 10.3390/antiox12040832 (PMC10135096; doi:10.3390/antiox12040832)
Supplement: Supplementary file 1 [file antioxidants-12-00832-s001.zip]

Archive with 1 entries (1 files):
- antioxidants-2288969-supplementary.pdf
